# Supplementary material for: Predicting progression to severe COVID-19 using the PAINT score
Source: BMC Infect Dis. 2022 May 26;22:498. doi: 10.1186/s12879-022-07466-4 (PMC9134988; doi:10.1186/s12879-022-07466-4)
Supplement: Supplementary file 8 — Additional file 8. Supplmentary data raw data. [file 12879_2022_7466_MOESM8_ESM.xlsx]

## Sheet: progression12_new_2020_09_12
Supplmentary data raw data
d2.ImptientNO	d2.daysformgeneraltosevere_28	d2.progration12	d2.Age	d2.Sex	d2.drinking	d2.pulmonarydisease	d2.Crbaseline4181升高	d2.liverdisease	d2.Neu_Lympho_baseline	d2.ASTbaseline1335升高	d2.UREAbaseline3.18.8升高	d2.prothrombintimebaseline913升高	d2.CD3baseline7232737范围	d2.CD4baseline4041612范围	d2.CD8baseline2201129范围	d2.CD19baseline980616范围	d2.CD1656baseline84724范围	d2.IgMbaseline0.42.3升高	d2.lymphocytesbaseline1.13.2范围	d2.qSOFAscorebaseline	d2.CUB65scorebaseline	NO	Age	Sex	contacthistory	clusteringofdiseaseinfamily	Smoking	drinking	hypertention	DM	cardiacdisease	tumor	pulmonarydisease	liverdisease	Maxtemperature	fever	cough	expectoration	dyspnea	chestpain	angina	fatigue	myalgia	headache	vomit	diarrhea	Blood	systolicpressure	V31
10018699	9	0	63	2	0	0	67	1	1.43062	25	6.62	10.4	1025	598	367	147	224	1.38	2.09	0	0	295	63	1	0	0	0	0	0	0	0	0	0	1	38	1	0	0	#NULL!	0	0	1	1	0	0	0	155/65	155	1
10019759	8	0	28	1	0	0	44	0	1.38785	18	4.04	10.7	1496	826	518	219	158	1.21	2.14	0	0	474	28	0	1	0	0	0	0	0	0	0	0	0	36.5	0	0	0	0	0	0	0	0	0	0	0	118/78	118	0
20003170	27	0	50	1	0	0	63	0	1.52889	16	5.2	11.5	1197	768	396	345	115	1.28	2.25	0	0	467	50	0	0	0	0	0	0	0	0	0	0	0	37.3	1	1	0	0	0	0	0	0	0	0	0	134/79	134	1
20003177	14	0	52	1	0	0	56	0	1.74059	43	4.48	11.9	1453	1006	474	460	83	2.4	2.39	0	0	380	52	0	0	0	0	0	0	0	0	1	0	0	36.9	0	0	0	0	0	0	0	0	0	0	0	112/65	112	0
20003179	14	0	55	1	0	0	70	0	3.30508	40	6.1	12.1	823	587	247	112	184	0.467	1.18	0	0	256	55	0	0	0	0	0	0	0	0	1	0	0	39.5	1	0	0	0	0	0	0	0	0	0	0	125/77	125	1
20003197	9	0	65	1	0	0	49	0	3.04762	40	6.87	12.6	824	656	161	402	46	1.39	1.47	0	1	168	65	0	0	0	0	0	0	0	0	0	0	0	36.9	0	0	0	0	0	0	1	0	0	0	0	125/78	125	1
20003198	9	0	41	1	0	0	41	0	1.14754	19	2.38	12.5	886	502	356	110	84	2.52	1.22	0	1	471	41	0	0	0	0	0	0	0	0	1	0	0	37.2	1	1	1	0	0	1	0	0	0	0	0	103/58	103	0
20003199	10	0	63	2	0	0	60	1	6.20779	56	3.71	12.6	340	134	204	133	183	0.792	0.77	0	0	27	63	1	0	0	0	0	1	0	0	0	0	1	37.6	1	1	1	0	0	0	0	0	0	0	0	150/90	150	1
20003213	14	0	72	1	0	0	58	0	1.27128	21	3.69	11	1274	460	814	106	251	0.56	1.88	0	1	315	72	0	0	0	0	0	1	0	0	0	0	0	#NULL!	0	0	0	0	0	0	0	0	0	0	0	156/83	156	1
20003255	9	0	31	1	0	0	60	0	1.38065	24	3.3	12.6	684	454	429	118	241	1.02	1.55	0	0	213	31	0	0	0	0	0	0	0	0	0	0	0	37	0	0	0	1	0	0	1	0	0	0	0	109/67	109	0
20003258	9	0	56	1	0	0	43	0	3.96471	29	2.7	12.1	527	317	203	96	111	0.912	0.85	0	0	81	56	0	0	0	0	0	0	0	0	0	0	0	37.6	1	1	0	0	0	0	0	0	0	0	0	122/71	122	1
20003283	14	0	37	1	0	0	41	0	1.88889	21	3.7	11.9	947	564	368	104	67	1.06	0.9	0	0	43	37	0	0	0	0	0	0	0	0	0	0	0	36.9	0	1	0	0	0	0	1	0	0	0	0	139/63	139	1
20003284	13	0	66	2	0	0	75	0	2.41111	27	4	12.3	493	274	175	163	197	1.41	0.9	0	1	37	66	1	0	0	0	0	0	0	0	0	0	0	36.9	0	1	0	0	0	0	0	0	0	0	0	131/78	131	1
20003287	15	0	61	2	1	0	54	1	2.54839	53	3.69	13.4	229	151	60	18	29	1.8	0.31	0	0	103	61	1	0	0	1	1	0	0	0	1	0	1	36.9	1	0	0	0	0	0	0	0	0	0	0	145/85	145	1
20003288	26	0	57	1	0	0	43	0	2.56075	23	3.08	12.2	645	390	191	149	127	1.25	1.07	0	0	47	57	0	0	0	0	0	0	0	0	0	0	0	36.9	0	0	0	0	0	0	0	0	0	0	0	108/84	108	0
20003295	14	0	54	1	0	0	59	0	2.84375	35	2.98	11.6	284	200	71	71	114	0.847	0.96	1	1	377	54	0	1	0	0	0	0	0	0	0	0	0	38	0	0	0	0	0	0	0	0	0	0	0	98/58	98	0
20003296	9	0	72	1	0	0	78	0	1.65806	83	6.71	13.1	851	568	292	295	91	1.09	1.55	0	1	341	72	0	0	0	0	0	0	0	0	0	0	0	39	1	1	1	0	0	0	0	0	0	0	0	119/80	119	0
20003297	9	0	44	1	0	0	51	0	2.76699	20	3.31	11.6	581	405	146	58	225	0.793	1.03	0	0	123	44	0	0	0	0	0	0	0	0	0	0	0	38.2	1	0	0	0	0	0	0	0	0	0	0	120/70	120	0
20003308	28	0	37	1	0	0	44	0	23.4182	20	6.01	12.5	68.33	304	115	131	63	2.28	0.55	0	0	457	37	0	0	0	0	0	1	0	0	0	0	0	39.8	1	0	0	1	0	0	0	0	0	0	0	130/76	130	1
20003311	8	0	57	2	0	0	111	0	3.18487	22	8.43	10.8	594	369	174	666	363	0.356	1.19	0	0	45	57	1	0	0	0	0	0	0	0	0	0	0	37.6	1	1	0	0	0	0	1	0	0	0	0	108/73	108	0
20003328	9	0	45	1	0	0	59	0	1.7037	15	2.95	12.9	521	321	193	76	64	1.23	0.81	0	0	335	45	0	0	0	0	0	0	0	0	0	0	0	36	1	1	0	0	0	0	1	1	0	0	0	118/76	118	0
20003343	13	1	43	1	0	1	38	1	2.77273	24	4.72	12.5	421	326	93	77	80	1.03	0.88	0	0	494	43	0	0	0	0	0	0	0	0	0	1	1	36.8	0	0	0	1	0	0	0	0	0	0	0	128/75	128	1
20003344	24	0	48	1	0	0	45	0	5.5914	20	2.12	13.3	632	500	132	226	24	0.725	0.93	0	0	287	48	0	0	0	0	0	0	0	0	0	0	0	38.1	1	1	1	0	0	0	0	0	0	0	0	130/65	130	1
20003356	9	0	58	1	0	0	67	0	3.56522	31	4.83	11.2	389	226	163	128	53	0.929	0.69	0	0	458	58	0	0	0	0	0	0	0	0	0	0	0	38.2	1	1	0	0	0	0	0	0	0	0	1	120/80	120	0
20003359	9	0	37	1	0	0	49	0	2.09009	19	3.37	12.1	801	490	270	113	206	1.22	1.11	0	0	321	37	0	0	0	0	0	0	0	0	0	0	0	37.4	1	0	0	0	0	0	1	0	0	0	0	119/70	119	0
20003363	21	0	81	1	0	0	63	0	8.38298	312	3.87	12.2	228	89	107	141	60	0.264	0.47	0	1	61	81	0	0	0	0	0	0	0	0	0	0	0	36.7	0	1	1	0	0	0	0	0	0	0	0	130/65	130	1
20003368	9	0	64	1	0	0	41	0	1.07653	16	3.87	12.4	1350	765	546	296	77	0.668	1.96	0	0	281	64	0	0	0	0	0	0	0	0	0	0	0	38.6	1	0	0	0	0	0	0	0	1	0	0	126/79	126	1
20003388	28	0	67	2	0	0	58	0	6.19048	20	15.57	12	624	544	69	94	39	0.843	0.84	0	1	361	67	1	1	0	0	0	0	0	0	0	0	0	39.5	1	1	1	0	0	0	1	0	0	0	0	137/73	137	1
20003390	27	0	49	1	0	0	37	0	2.7907	14	1.7	13	510	385	116	128	87	0.909	0.86	0	0	11	49	0	0	0	0	0	1	0	0	0	0	0	38.7	1	1	0	0	0	0	0	1	0	0	0	112/68	112	0
20003396	28	0	66	1	0	0	43	0	2.03333	18	3.9	11.9	985	440	429	136	130	0.885	1.5	0	1	158	66	0	0	0	0	0	1	0	0	0	0	0	37	0	1	0	0	0	0	0	0	0	0	0	127/79	127	1
20003399	5	0	29	1	0	0	63	0	1.05389	15	2.4	13.4	1001	619	368	163	319	1.37	1.67	0	0	89	29	0	0	0	0	0	0	0	0	0	0	0	36.7	0	0	0	0	0	1	0	0	0	0	0	130/91	130	1
20003402	28	0	29	1	0	0	46	0	2.89109	26	2.45	11.2	746	353	387	84	33	0.995	1.01	0	0	240	29	0	0	0	0	0	0	0	0	0	0	0	36	0	1	0	1	0	0	0	0	0	0	1	99/52	99	0
20003406	8	0	39	1	0	0	35	0	1.79381	13	4.56	11.1	718	424	236	150	120	0.92	0.97	0	1	274	39	0	0	0	0	0	0	0	0	0	0	0	38.7	1	0	0	0	0	0	0	1	0	0	0	110//60	110	0
20003409	7	1	49	2	0	0	77	0	2	30	5	12	467	250	205	91	84	1	0.7	0	0	353	49	1	0	0	0	0	0	0	0	0	0	0	#NULL!	1	1	1	0	0	0	0	0	0	0	0	108/80	108	0
20003415	13	0	63	1	0	0	58	0	2.23256	38	8.67	11.6	1031	573	444	253	128	1.06	1.72	0	0	189	63	0	0	0	0	0	1	0	1	0	0	0	36.2	1	1	0	0	0	0	1	0	0	0	0	138/78	138	1
20003417	8	0	43	1	0	0	79	0	2.68056	29	3.97	11.1	502	316	154	104	99	1.22	0.72	0	0	90	43	0	1	0	0	0	0	0	0	0	0	0	38.5	1	1	0	1	1	0	1	0	0	0	1	120/68	120	0
20003423	7	1	68	1	0	0	51	0	2.9026	53	4.4	13.8	871	511	285	395	116	0.674	1.54	0	1	138	68	0	0	0	0	0	0	0	0	0	0	0	38.7	1	0	0	0	0	0	0	0	0	0	0	149/72	149	1
20003449	6	0	27	1	0	0	43	0	2.4322	16	3.4	11.8	732	311	395	118	109	1.81	1.18	0	0	228	27	0	1	0	0	0	0	0	0	0	0	0	36.8	0	1	1	0	0	0	0	0	0	0	0	118/87	118	0
20003452	21	0	52	2	0	0	73	0	8.32895	22	3.2	12.5	517	191	314	46	38	0.715	0.76	1	0	347	52	1	0	0	0	0	0	0	0	0	0	0	38.6	1	0	0	0	0	0	0	0	0	0	0	125/73	125	1
20003455	24	0	26	1	0	0	49	0	8.40449	23	3.1	11.2	709	264	452	55	82	2.51	0.89	0	0	98	26	0	0	0	0	0	0	0	0	0	0	0	37.4	1	0	0	0	0	0	0	0	0	0	0	112/78	112	0
20003458	14	0	33	2	0	0	72	0	4.26667	32	4.9	12.1	673	444	229	221	48	1.01	1.05	1	1	85	33	1	0	0	0	0	0	0	0	0	0	0	38	1	0	0	0	0	0	0	0	1	0	0	122/75	122	1
20003465	11	0	55	1	0	0	52	0	3.21795	38	4.9	12.2	877	484	340	344	134	0.789	1.56	0	0	360	55	0	0	0	0	0	0	0	0	0	0	0	36.6	1	1	0	1	0	0	0	0	0	0	0	127/80	127	1
20003476	9	1	62	2	0	0	98	1	15.6591	32	9.59	11	226	143	85	77	88	0.579	0.44	0	1	44	62	1	0	0	0	0	0	0	0	0	0	1	39	1	1	0	0	0	0	1	0	0	1	0	126/80	126	1
20003485	1	0	55	1	0	0	43	0	3.525	17	3.4	12.6	841	374	426	182	118	1.83	1.2	0	0	303	55	0	0	0	0	0	0	0	0	0	0	0	36.4	1	1	0	0	0	0	0	0	0	0	0	105/70	105	0
20003488	5	1	29	2	0	0	65	0	3.03409	23	2.91	12.6	509	299	174	194	100	0.619	0.88	0	0	39	29	1	0	0	0	0	0	0	0	0	0	0	38.9	1	1	1	0	0	0	0	0	0	0	0	124/84	124	1
20003489	11	0	41	1	0	0	44	0	0.841808	28	3.4	11.1	1155	664	459	226	199	1.5	1.77	0	0	403	41	0	0	0	0	0	0	0	0	0	0	0	36.4	1	1	1	0	0	0	0	0	0	0	0	123/81	123	1
20003500	7	0	46	2	0	0	50	0	6.4898	20	3.1	11.5	294	141	134	64	82	0.843	0.49	0	0	418	46	1	0	0	0	0	0	0	0	0	0	0	39	1	0	0	0	0	0	1	0	0	0	0	120/80	120	0
20003511	26	0	66	1	0	0	45	0	2.0198	37	2.77	11.9	517	226	273	132	230	0.432	1.01	0	1	239	66	0	1	1	0	0	0	0	0	0	0	0	38.8	1	1	0	0	0	0	0	0	0	0	0	130/71	130	1
20003535	2	1	67	2	0	0	231	0	32.2069	25	28.1	13.4	166	59	95	48	39	0.808	0.29	0	1	173	67	1	0	0	0	0	1	1	0	0	0	0	#NULL!	1	1	0	0	0	0	0	0	0	0	0		#NULL!	#NULL!
20003540	4	0	38	1	0	0	45	0	8.1087	16	3.5	10.6	558	285	250	453	155	0.707	1.38	0	0	444	38	0	0	0	0	0	1	0	0	0	0	0	39	1	0	0	0	0	0	0	0	0	0	0	136/84	136	1
20003544	7	0	53	2	0	0	62	0	14.217	30	4.36	12.7	581	437	122	117	175	0.543	1.06	0	0	286	53	1	0	0	0	0	0	0	0	0	0	0	37.4	0	0	0	0	0	0	1	0	0	0	0	134/84	134	1
20003550	2	1	57	2	0	0	69	0	2.49655	29	3.5	11.7	859	562	290	159	63	0.643	1.45	0	0	36	57	1	0	0	0	0	1	1	0	0	0	0	36.6	1	0	0	0	0	0	1	0	0	0	0		#NULL!	#NULL!
20003551	11	0	57	1	0	0	52	0	1.62222	24	3.44	11.9	706	538	156	440	143	0.943	1.35	0	0	153	57	0	0	0	0	0	0	0	0	0	0	0	37.9	1	1	0	0	0	0	1	0	0	0	0	130/80	130	1
20003553	9	0	67	1	0	0	50	0	1.20346	20	4.5	11.2	1380	1025	312	396	86	0.943	2.31	0	1	417	67	0	0	0	0	0	0	0	0	0	0	0	37.8	1	1	1	0	0	0	1	0	0	0	0	134/75	134	1
20003555	9	0	58	1	0	0	49	0	4.352	58	3.8	12.1	730	559	183	262	144	0.545	1.25	0	0	404	58	0	1	0	0	0	0	0	0	0	0	0	38.2	1	1	1	0	0	0	0	0	0	0	0	112/74	112	0
20003556	25	1	90	1	0	0	37	0	4.60638	15	3.5	11.5	386	123	245	95	74	1.94	0.94	0	1	582	90	0	0	0	0	0	0	0	0	0	0	0	36.7	1	1	1	0	0	0	1	0	0	0	0	134/73	134	1
20003560	15	0	75	2	0	0	65	0	10.4828	37	6.35	11.3	466	282	149	125	100	0.87	0.87	0	1	351	75	1	0	0	0	0	1	0	0	0	0	0	38.9	1	0	0	0	0	0	1	0	0	0	0	188/81	188	1
20003564	26	0	72	2	0	0	56	0	1.05405	28	4.36	11.7	1539	982	506	307	433	0.601	2.96	0	1	355	72	1	0	0	0	0	0	1	0	0	0	0	38	1	0	0	0	0	0	0	0	0	0	0	125/66	125	1
20003568	23	0	56	1	0	0	46	0	2.22619	22	4	11.2	340	237	91	120	127	0.428	0.84	0	0	67	56	0	0	0	0	0	0	0	0	1	0	0	39	1	1	1	0	1	0	0	0	0	0	0	157/106	157	1
20003569	5	1	57	1	0	0	50	0	3.76316	50	4.1	11.9	443	331	99	137	39	0.838	0.76	0	0	557	57	0	0	0	0	0	0	0	0	0	0	0	41	1	1	0	0	0	0	0	0	0	0	0	142/114	142	1
20003572	5	0	59	1	0	0	51	0	3.12264	22	3.2	10.8	597	397	199	156	161	1.39	1.06	0	0	220	59	0	0	0	0	0	0	0	0	0	0	0	38	1	1	1	0	0	0	0	0	0	0	0	127/75	127	1
20003572	5	0	59	1	0	0	51	0	3.12264	22	3.2	10.8	597	397	199	156	161	1.39	1.06	0	0	219	59	0	0	0	0	0	0	0	0	0	0	0	38.5	1	1	0	0	0	0	0	0	0	0	0	150/73	150	1
20003575	3	0	30	2	0	0	68	1	2.30973	99	3.5	12.1	601	317	239	205	170	0.739	1.13	0	0	73	30	1	0	0	0	0	0	0	0	0	0	1	38.5	1	1	0	0	0	0	0	0	0	0	1	128/77	128	1
20003605	2	1	78	1	0	0	61	0	6.53509	25	8.8	11.4	877	709	195	85	81	0.778	1.14	1	1	574	78	0	0	0	0	0	1	1	1	0	0	0	36.9	0	1	0	0	0	0	0	0	0	0	0	142/63	142	1
20003612	6	0	70	2	0	0	79	1	11.8846	22	6.43	12	456	280	153	85	66	0.627	0.78	0	1	314	70	1	0	0	0	0	0	1	0	0	0	1	39.2	1	0	0	0	0	0	0	1	0	0	0	137/84	137	1
20003613	6	0	49	2	0	0	82	0	0.960699	11	4.1	11.6	1494	930	582	393	181	1.03	2.29	0	0	435	49	1	0	1	0	0	0	0	0	0	0	0	#NULL!	1	1	0	1	0	0	0	0	0	0	0	129/70	129	1
20003618	8	0	63	1	0	0	62	0	2.46429	17	5.11	13.2	660	429	220	246	197	0.412	1.4	0	0	338	63	0	0	0	0	0	0	0	0	0	0	0	37.5	1	0	0	0	0	0	1	0	0	0	0	122/73	122	1
20003623	24	0	68	2	0	0	66	0	3.97183	60	6	12	384	292	92	166	138	1.55	0.71	0	1	394	68	1	0	0	0	0	0	0	0	0	0	0	37.3	1	1	1	0	0	0	0	0	0	0	0	100/81	100	0
20003639	8	0	35	2	0	0	68	0	1.42194	16	4.47	11.6	1609	1008	497	265	69	1.11	2.37	0	0	86	35	1	0	0	0	0	0	0	0	0	0	0	37.8	1	0	0	0	0	0	0	0	0	0	1	110/74	110	0
20003644	20	0	43	2	0	0	71	0	4.17	64	4.07	12.3	550	336	199	119	174	0.846	1	0	0	65	43	1	0	0	0	0	0	0	0	0	0	0	39	1	1	0	0	0	0	0	0	0	0	0	140/91	140	1
20003645	23	0	53	1	0	0	51	0	2.9127	21	4.04	11.5	657	432	164	57	342	1.33	1.26	0	1	431	53	0	0	0	0	0	0	0	0	0	0	0	38.9	1	1	0	0	0	0	1	0	1	0	1	93/68	93	0
20003649	6	0	63	1	0	0	91	0	4.21127	43	5.5	11.5	356	196	147	76	93	1.56	0.71	0	0	192	63	0	0	0	0	0	1	0	0	0	0	0	38	1	1	1	0	0	0	0	0	0	0	1	116/77	116	0
20003660	9	0	51	1	0	0	61	0	2.94156	16	2.8	12.7	1044	904	128	247	175	0.719	1.54	0	0	13	51	0	0	0	0	0	0	0	0	0	0	0	38.4	1	0	0	0	0	0	0	0	0	0	0	110/60	110	0
20003664	5	1	77	1	0	0	64	0	2.09524	23	5.4	13.3	934	581	307	174	116	0.372	1.47	0	1	87	77	0	0	0	0	0	0	0	0	0	0	0	38	1	1	0	1	1	0	1	0	0	0	1	133/76	133	1
20003669	14	0	72	2	0	0	74	0	1.92308	16	7.2	13.3	639	306	333	92	81	1.12	0.91	0	1	322	72	1	1	0	0	0	1	0	0	0	0	0	39.8	1	0	0	0	0	0	1	0	0	0	0	140/70	140	1
20003670	23	0	70	1	0	0	56	0	3.67647	27	5.02	12.3	495	374	121	47	73	0.596	0.68	2	1	387	70	0	0	0	0	0	1	0	0	0	0	0	38.6	1	1	0	0	0	0	0	0	0	0	0	120/68	120	0
20003681	23	0	45	1	0	0	36	0	4.62651	46	2.8	12	466	275	176	132	46	1.31	0.83	0	0	140	45	0	0	0	0	0	0	1	0	0	0	0	39.6	1	1	1	1	0	0	1	0	0	0	1	160/99	160	1
20003691	15	0	37	2	0	0	75	0	1.52252	19	4.01	12.3	774	411	396	7	85	1.11	1.11	0	0	443	37	1	0	0	0	0	0	0	0	0	0	0	37.6	1	1	0	0	0	0	0	0	0	0	1	105/63	105	0
20003695	7	0	42	2	0	0	76	0	6.16901	30	5.2	13.4	477	287	158	121	72	0.976	0.71	0	0	212	42	1	0	0	0	0	0	0	0	0	0	0	39.2	1	1	1	0	0	0	0	0	0	0	0	103/66	103	0
20003696	8	0	49	2	0	0	55	1	3.75758	154	4.91	11.2	298	119	163	143	145	0.78	0.66	1	0	162	49	1	0	0	0	0	0	0	0	0	0	1	38.6	1	1	1	0	1	0	0	0	1	0	1	131/73	131	1
20003700	8	0	67	1	0	0	47	0	2.26357	17	3.62	12	930	590	338	176	95	1.46	1.29	0	1	300	67	0	0	0	0	0	0	0	0	0	0	0	38	1	0	0	0	0	0	0	0	0	0	0		#NULL!	#NULL!
20003714	5	1	77	1	0	0	47	0	7.87603	23	9.36	11.5	548	448	100	319	69	0.992	1.21	0	2	277	77	0	0	0	0	0	0	1	0	0	0	0	38.6	1	1	1	0	0	0	0	0	0	0	0	119/60	119	0
20003715	3	0	68	2	0	0	51	0	3.05155	78	4.2	11.2	1218	974	257	386	141	0.964	1.94	0	1	284	68	1	0	0	0	0	0	0	0	0	0	0	37.9	1	1	1	0	0	0	0	0	0	0	0	119/80	119	0
20003716	3	0	43	2	0	0	45	0	6.45283	13	8.59	11	565	311	227	246	12	1.14	1.06	0	0	447	43	1	0	0	0	0	0	0	0	0	0	0	38.2	1	1	1	0	0	0	0	0	0	0	0	119/74	119	0
20003718	3	0	63	2	0	0	75	0	3.09697	18	6.8	12	801	568	232	342	220	1.34	1.65	0	0	276	63	1	0	0	0	0	0	0	0	0	0	0	39	1	1	1	0	0	0	0	0	0	0	0		#NULL!	#NULL!
20003719	25	0	58	2	0	0	61	0	2.11881	45	3.3	12	805	665	138	142	74	0.506	1.01	0	0	258	58	1	0	0	0	0	1	0	0	0	0	0	37.7	1	0	0	1	0	0	0	0	0	0	0	120/67	120	0
20003725	22	0	70	1	0	0	55	0	5.35	21	4.7	12.6	827	473	316	141	69	0.643	1.2	0	1	199	70	0	0	0	0	0	0	0	0	0	0	0	37.2	1	1	0	1	0	0	0	0	0	0	0	120/73	120	0
20003747	13	0	53	1	0	0	59	0	1.84146	21	4.8	11.1	1190	681	416	320	79	0.925	1.64	0	0	26	53	0	0	0	0	0	0	0	0	0	0	0	37.7	1	1	0	0	0	0	0	0	0	0	0	120/70	120	0
20003768	16	0	52	1	0	0	93	0	3.45556	20	5.56	12	556	375	181	63	125	0.637	0.9	1	0	382	52	0	0	0	0	0	1	0	0	0	0	0	38.5	0	1	0	0	0	0	1	0	0	0	0	127/69	127	1
20003769	5	1	49	2	0	0	86	0	3.06897	84	6.38	13	294	142	160	80	97	0.732	0.58	0	0	511	49	1	0	0	0	0	0	0	0	0	0	0	#NULL!	0	1	1	0	0	1	1	0	0	0	0	120/70	120	0
20003770	3	1	81	1	0	0	79	0	7.7234	63	10.1	13.6	510	404	106	155	69	0.496	0.94	0	0	549	81	0	0	0	0	0	0	0	0	0	0	0	36.9	0	1	1	0	0	0	1	0	0	0	0	140/72	140	1
20003773	8	0	36	2	0	0	72	0	2.51754	29	3.7	12.1	602	331	263	115	124	1.16	1.14	0	0	179	36	1	0	0	0	0	0	0	0	0	0	0	37.7	1	0	0	0	0	0	0	0	0	0	1	122/81	122	1
20003774	8	0	41	1	0	0	46	0	5.89474	26	2.5	12	436	207	202	105	99	0.629	0.76	0	0	49	41	0	1	1	0	0	0	0	0	0	0	0	37.5	1	1	0	0	0	0	1	0	0	0	0	116/71	116	0
20003776	26	0	69	1	0	0	58	0	1.85185	25	2.7	11.8	732	479	260	225	190	0.983	1.35	0	1	218	69	0	0	0	0	0	0	0	1	0	0	0	38.4	1	1	1	0	0	0	1	0	0	0	0	125/75	125	1
20003779	3	1	48	2	1	0	70	0	2.28571	36	3.6	11.4	611	411	200	137	165	0.633	1.12	0	0	34	48	1	0	0	0	1	1	0	0	0	0	0	37.5	1	1	0	0	0	1	1	0	0	0	0	151/97	151	1
20003780	22	0	63	1	0	0	48	0	3.63636	34	2.3	13.5	1617	853	670	185	393	0.793	1.1	1	0	370	63	0	0	0	0	0	0	0	0	0	0	0	38.5	1	1	0	0	0	0	0	0	0	0	0	100/66	100	0
20003782	8	0	67	1	0	0	50	0	2.95522	39	5.4	11.5	745	502	243	359	25	1.16	1.34	0	1	203	67	0	1	1	0	0	0	0	0	0	0	0	36.9	0	0	0	1	0	0	0	0	0	0	1	137/87	137	1
20003784	3	1	38	2	0	0	61	1	3.97917	47	4.8	11.2	456	251	130	143	278	0.627	0.96	0	0	125	38	1	0	0	0	0	0	1	0	0	0	1	39.1	1	1	0	0	0	0	0	0	0	0	1	109/75	109	0
20003785	26	0	70	2	0	1	64	0	2.1134	29	3.1	12	444	358	73	128	216	1.01	0.97	0	1	147	70	1	0	0	0	0	0	0	0	0	1	0	38.7	1	0	0	0	0	0	0	0	0	0	0	133/87	133	1
20003787	2	1	89	2	0	0	69	0	4.96774	33	8	12.4	558	205	294	103	22	0.999	0.93	0	1	129	89	1	0	0	0	0	1	0	0	0	0	0	39	1	0	0	0	0	0	0	0	0	0	0	141/67	141	1
20003792	8	0	67	2	0	0	61	0	2.61739	43	5	12.3	770	650	120	128	76	0.683	1.15	0	1	151	67	1	0	0	0	0	0	0	0	0	0	0	39	1	0	0	0	0	0	0	0	0	0	0	139/92	139	1
20003796	6	0	72	2	0	0	68	0	2.40496	20	4.72	13.6	778	628	122	108	141	1.2	1.21	0	1	299	72	1	0	0	0	0	0	0	0	0	0	0	38.3	1	0	0	0	0	0	0	0	0	0	0		#NULL!	#NULL!
20003806	28	0	73	2	0	0	68	0	4.89385	31	7.2	12	667	455	212	280	252	0.619	1.79	0	1	336	73	1	0	0	0	0	1	0	0	0	0	0	39	1	1	1	0	0	0	1	0	0	0	0	134/93	134	1
20003818	6	0	65	1	0	0	48	0	2.15702	21	4.6	11.6	785	553	220	17.48	147	0.547	1.21	1	1	185	65	0	0	0	0	0	1	0	0	0	0	0	37.6	1	0	0	0	0	0	0	0	1	0	0	125/80	125	1
20003820	6	0	52	1	0	0	40	0	5.08527	51	3	11.4	883	459	396	139	134	0.939	1.29	0	0	425	52	0	0	0	0	0	0	0	0	0	0	0	37.1	1	1	0	0	0	0	0	0	1	0	0	130/80	130	1
20003822	3	0	65	1	0	0	49	0	2.02632	23	4.1	17.9	658	509	167	124	154	1.95	1.14	0	1	124	65	0	0	0	0	0	1	0	0	0	0	0	36.5	1	1	1	0	0	0	1	0	0	0	0	129/80	129	1
20003834	12	0	67	2	0	0	61	0	14.2667	14	4.1	12.5	164	107	49	58	140	0.668	0.45	0	1	350	67	1	0	0	0	0	0	0	0	0	0	0	38	1	1	0	0	0	0	0	0	0	0	0	131/93	131	1
20003836	3	0	60	1	0	0	43	0	3.20833	26	5.9	11.2	742	483	232	125	85	0.842	0.96	0	0	122	60	0	0	0	0	0	0	0	0	0	0	0	37.8	1	1	0	0	0	0	0	0	0	0	1	118/62	118	0
20003837	28	0	31	1	0	0	1164	0	3.2	23	39.2	12.5	389	266	123	85	22	0.615	0.55	0	0	526	31	0	0	0	0	0	0	0	0	0	0	0	38.5	1	1	0	0	0	0	0	1	0	0	1	114/70	114	0
20003840	25	0	78	2	0	0	79	0	27.8966	23	10.02	12	248	129	115	32	186	0.555	0.58	0	1	211	78	1	0	0	0	0	1	1	0	0	0	0	38	1	0	0	0	0	0	0	0	0	0	0	105/60	105	0
20003849	8	0	64	1	0	0	49	0	1.62821	30	3.4	11.4	1121	549	575	341	174	0.474	1.56	1	0	470	64	0	0	0	0	0	0	0	0	0	0	0	38.8	1	1	0	1	0	0	1	0	0	0	1	142/82	142	1
20003850	3	0	44	1	0	0	45	0	1.65031	17	3.8	12	1034	702	293	263	108	0.885	1.63	0	0	448	44	0	0	0	0	0	1	0	0	0	0	0	38.2	1	1	0	0	0	0	1	1	0	0	0		#NULL!	#NULL!
20003851	21	0	70	1	0	0	54	0	0.637931	15	6.5	12.5	1677	1224	361	986	229	0.731	3.48	0	1	208	70	0	0	0	0	0	0	1	0	0	0	0	37.9	0	1	0	0	0	0	0	0	0	0	0		#NULL!	#NULL!
20003854	19	0	76	1	0	0	54	0	1.87356	44	5	11.6	437	279	158	185	79	0.987	0.87	0	1	280	76	0	0	0	0	0	1	0	0	0	0	0	38.6	1	0	0	0	0	0	0	0	0	0	0		#NULL!	#NULL!
20003859	2	1	80	2	0	0	195	0	3.46903	48	17.7	14.3	619	378	236	128	182	0.697	1.13	0	1	128	80	1	0	0	0	0	1	0	0	0	0	0	38.5	1	1	0	0	0	0	0	0	0	0	0	135/90	135	1
20003860	8	0	53	1	0	0	55	0	5.58537	19	6.8	12.1	493	287	170	131	41	1.1	0.82	0	0	340	53	0	0	0	0	0	0	0	0	0	0	0	39	1	1	0	0	0	0	0	0	0	0	0	133/74	133	1
20003861	8	0	56	1	0	0	46	0	1.39512	25	2.7	11.7	1353	918	417	415	101	0.53	2.05	0	0	214	56	0	0	0	0	0	0	0	0	0	0	0	36.8	1	1	0	0	0	0	0	0	0	0	0	121/83	121	1
20003863	6	0	45	2	0	0	81	0	1.57055	27	3.8	12	1369	736	638	145	86	0.532	1.63	0	0	396	45	1	0	0	0	0	1	0	0	0	0	0	36.8	1	0	0	0	0	0	0	0	0	0	0	130/85	130	1
20003870	20	0	49	1	0	0	38	0	2.90132	19	3	11.2	1187	692	532	133	65	1.68	1.52	0	0	132	49	0	0	0	0	0	0	0	0	0	0	0	38.1	1	1	0	1	0	0	1	0	0	0	1	110/70	110	0
20003874	7	0	35	1	0	0	56	0	0.495146	22	4	11	1489	793	644	151	117	1.72	2.06	0	0	55	35	0	0	0	0	0	0	0	0	0	0	0	36.8	1	0	0	1	1	0	1	0	0	0	0	113/73	113	0
20003875	7	0	34	1	0	0	42	0	1.37037	17	4.3	11.1	1162	656	497	284	180	1.63	1.89	0	0	54	34	0	0	0	0	0	0	0	0	0	0	0	39.6	1	1	0	0	1	0	1	1	0	0	1	112/74	112	0
20003876	5	0	51	1	0	0	54	0	2.00855	59	2.7	10.4	733	424	202	53	181	0.435	1.17	0	0	227	51	0	0	0	0	0	0	0	0	0	0	0	36.5	1	0	0	0	0	0	1	0	1	0	0	106/63	106	0
20003880	3	1	57	2	0	0	58	0	0.716049	104	4.1	12.4	1182	743	417	106	171	0.8	1.62	0	0	80	57	1	0	0	0	0	0	0	0	0	0	0	38.3	1	1	0	0	0	0	1	0	0	0	0		#NULL!	#NULL!
20003885	2	0	67	2	0	0	83	0	1.84397	32	4.6	12.4	1017	648	295	123	215	0.627	1.41	1	1	217	67	1	0	0	0	0	1	1	1	0	0	0	38.4	1	1	1	0	0	0	0	0	0	0	0	1300/80	1300	1
20003888	14	0	86	2	0	0	68	0	3.44444	29	7.6	14.2	427	290	127	112	112	0.871	0.81	1	2	349	86	1	0	0	0	0	0	0	0	0	0	0	#NULL!	0	0	0	0	0	0	1	0	0	0	0	128/68	128	1
20003889	5	0	47	1	0	0	52	1	3.13669	13	3.6	11.1	920	429	424	251	117	1.08	1.39	0	0	91	47	0	0	0	0	0	0	0	0	0	0	1	37.2	0	1	1	0	0	1	0	1	0	0	1	143/92	143	1
20003890	14	0	45	2	0	1	63	0	2	37	2.7	12.3	502	375	101	187	130	1.05	0.97	1	1	320	45	1	0	0	0	0	1	0	0	0	1	0	39	1	0	0	0	0	0	0	0	0	0	0	129/60	129	1
20003910	2	1	70	2	0	1	70	0	3.69048	13	6.6	12.7	503	381	104	120	147	0.512	0.84	0	1	75	70	1	0	0	0	0	0	0	0	1	1	0	37.3	1	0	0	0	0	0	1	0	0	0	0	129/89	129	1
20003919	20	0	68	1	0	0	50	0	2.0274	12	4.3	11.3	1343	1049	321	348	193	1.13	2.19	0	1	96	68	0	0	0	0	0	1	0	1	0	0	0	37.5	1	0	0	0	0	0	0	0	0	0	1	127/93	127	1
20003934	18	0	65	2	0	0	84	0	3.42857	18	4.63	12.6	5151	419	90	123	224	0.553	0.98	0	1	223	65	1	0	0	0	0	1	0	0	0	0	0	38.4	1	0	0	0	0	0	0	0	0	0	0	122/81	122	1
20003938	18	0	66	2	0	0	55	0	2.15306	18	4.55	11.7	464	190	235	186	190	0.609	0.98	0	1	152	66	1	0	0	0	0	1	0	0	0	0	0	38.5	1	1	1	1	0	0	0	1	0	0	1	123/73	123	1
20003939	27	0	62	1	0	0	44	0	2.34177	31	3.71	12.5	278	174	85	71	105	0.369	0.79	0	0	367	62	0	0	0	0	0	1	0	1	0	0	0	38.5	1	1	1	0	1	0	0	0	0	0	0	136/70	136	1
20003941	21	0	42	1	0	0	71	0	4.52381	82	4.71	12.9	260	177	83	58	67	0.481	0.42	0	0	201	42	0	1	1	0	0	0	0	0	0	0	0	38.5	1	0	0	0	0	0	0	0	0	0	0	136/72	136	1
20003943	25	0	64	1	0	0	47	0	4.30233	22	4.91	13.2	485	259	169	88	32	1.55	0.86	1	1	246	64	0	0	0	0	0	0	0	0	0	0	0	38.1	1	1	1	0	0	0	0	0	0	0	1	126/67	126	1
20003949	5	1	76	2	0	1	192	0	4.87013	26	13.25	12.5	463	350	79	31	90	1.57	0.77	0	2	31	76	1	1	0	0	0	0	0	0	0	1	0	36.5	1	1	1	0	0	0	1	0	0	0	0	150/95	150	1
20003958	28	0	65	2	0	0	98	0	2.52542	34	7.15	12.4	239	125	82	154	174	0.411	0.59	0	1	119	65	1	0	0	0	0	0	0	0	0	0	0	38.3	1	0	0	0	0	0	0	0	0	0	0	120/60	120	0
20003960	18	0	74	1	0	0	49	0	3.3945	31	4.26	11.5	810	586	214	103	61	0.581	1.09	0	1	428	74	0	0	0	0	0	1	0	1	0	0	0	38.7	1	0	0	0	0	0	0	0	0	0	1	117/72	117	0
20003966	24	0	79	2	0	0	93	0	9.48649	50	13	12.5	169	129	43	47	63	0.397	0.37	0	1	82	79	1	0	0	0	0	0	0	0	0	0	0	39.5	1	0	0	1	0	0	0	0	0	0	0	142/87	142	1
20003974	11	0	65	1	0	0	49	0	2.24211	23	6.94	11.9	1168	851	385	98	336	1.91	1.9	0	1	472	65	0	0	0	0	0	0	0	0	0	0	0	36.9	1	1	1	0	0	0	0	0	0	0	0	109/83	109	0
20003975	11	0	42	2	0	0	66	0	2.59813	42	5.9	13.2	1010	594	427	435	151	0.821	2.14	1	0	473	42	1	0	0	0	0	0	0	0	0	0	0	36.3	1	1	0	0	0	0	0	0	0	0	0	117/88	117	0
20003976	25	0	63	1	0	0	48	0	0.418182	21	3.71	12.2	1261	789	477	209	165	0.984	1.65	1	1	407	63	0	0	0	0	0	0	0	1	0	0	0	38.9	1	1	1	1	0	0	1	0	0	0	0	150/83	150	1
20003993	18	0	56	2	0	0	54	0	4.68675	27	7.9	12	370	207	163	127	159	1.3	0.83	0	0	225	56	1	1	1	0	0	1	0	0	0	0	0	36.8	1	1	1	1	0	0	1	0	1	0	0	156/92	156	1
20003994	23	0	63	1	0	0	38	0	3.56818	25	2.4	11.5	503	320	164	141	77	1.21	0.88	0	0	381	63	0	0	0	0	0	0	0	0	0	0	0	36.7	0	1	1	0	1	0	0	0	0	1	1	135/90	135	1
20004016	26	0	48	1	0	0	41	0	2.71901	35	2.61	12.5	879	387	489	87	77	0.787	1.21	1	0	414	48	0	0	0	0	0	0	0	0	0	0	0	37.5	1	1	0	0	0	0	0	0	0	0	0	122/78	122	1
20004020	5	1	33	2	0	0	62	0	3.2028	22	5	12.5	926	405	408	257	73	0.517	1.43	0	0	253	33	1	0	0	0	0	0	0	0	0	0	0	#NULL!	0	1	0	0	0	0	0	0	0	0	0	111/73	111	0
20004032	10	0	59	1	0	0	56	0	2.01282	15	4.1	11	996	597	423	124	353	1.22	1.56	0	0	293	59	0	0	0	0	0	0	0	0	0	0	0	38	1	0	0	1	0	0	0	0	0	0	0	120/81	120	0
20004039	28	0	40	1	0	0	42	0	2.03974	24	1.7	10.8	1029	660	366	122	124	0.81	1.51	0	0	8	40	0	0	0	0	0	0	0	0	0	0	0	37.8	1	1	1	0	0	0	0	0	0	0	0	101/56	101	0
20004049	25	0	60	1	0	0	40	0	2.63918	21	3	12.6	674	468	186	118	64	1.09	0.97	0	0	50	60	0	0	0	0	0	1	0	0	0	0	0	38	1	1	1	0	0	0	1	0	0	1	1	141/80	141	1
20004053	28	0	62	2	0	0	59	0	3.15909	33	3.6	12	76.99	37.55	39.47	8.69	183	0.89	0.88	0	0	7	62	1	0	0	0	0	0	0	0	0	0	0	38	1	1	0	0	0	0	0	0	0	0	1	120/80	120	0
20004057	14	0	43	1	0	0	52	0	5.07826	55	2.9	12.3	524	338	182	318	116	1.21	1.15	0	0	204	43	0	0	0	0	0	0	0	0	0	0	0	38.7	1	1	1	1	0	0	0	0	0	0	0	122/62	122	1
20004082	21	0	34	2	0	0	82	0	2.20253	21	3.5	12.8	1223	539	564	165	76	0.707	1.58	0	0	126	34	1	0	0	0	0	0	0	0	0	0	0	38.5	1	1	1	1	0	0	0	0	0	0	1	131/78	131	1
20004085	15	0	49	2	0	0	65	0	4.66071	42	5.2	11.2	341	204	121	131	64	0.79	0.56	0	0	368	49	1	0	0	0	0	0	0	0	1	0	0	38	1	1	1	0	0	1	0	0	0	0	0	145/86	145	1
20004090	22	0	62	1	0	0	38	0	23.413	25	2.58	14.2	219	135	72	21.58	79	1.62	0.46	2	1	187	62	0	0	0	0	0	0	1	0	0	0	0	37.2	1	0	0	0	0	0	0	0	0	0	0	87/67	87	0
20004093	18	0	56	1	0	0	36	0	5.18367	10	2.4	11.7	1081	776	229	321	96	0.988	1.47	0	0	254	56	0	0	0	0	0	1	1	0	0	0	0	37.7	1	0	0	0	0	0	0	0	0	0	1	128/84	128	1
20004116	12	0	47	1	0	0	51	0	1.22222	19	4.76	11.2	1419	921	424	176	96	1.79	1.98	1	0	452	47	0	1	0	0	0	0	0	0	0	0	0	38.9	1	1	0	0	0	0	1	0	0	0	0	125/85	125	1
20004118	15	0	64	2	0	0	94	0	11.7347	16	3.7	11.2	309	96	203	78	73	0.888	0.49	0	0	215	64	1	0	0	0	0	0	0	0	0	0	0	38.2	1	1	0	0	0	0	0	0	1	0	0	157/82	157	1
20004120	20	0	62	2	0	0	70	0	0.936	20	3.88	12	684	434	259	202	203	1.24	1.25	0	0	264	62	1	0	0	0	0	0	0	0	0	0	0	#NULL!	0	1	0	0	0	0	1	0	0	0	0	128/80	128	1
20004122	12	0	69	2	0	1	68	0	1.45283	18	6.17	11	1049	732	262	220	625	0.946	2.12	0	1	337	69	1	1	1	0	0	0	0	0	0	1	0	36.7	0	1	0	0	0	0	0	0	0	0	0	120/73	120	0
20004132	28	0	61	2	0	0	70	0	1.88938	18	4.91	11	1551	1000	480	286	284	0.386	2.26	0	0	514	61	1	0	0	0	0	1	0	0	0	0	0	39	1	0	0	0	0	0	0	1	0	0	1	110/70	110	0
20004133	4	0	39	1	0	0	50	0	2.81818	20	3.49	11.7	503	288	211	78	117	1.19	0.88	0	1	79	39	0	0	0	0	0	0	0	0	0	0	0	39.7	1	1	0	0	0	0	1	0	1	0	0	100/60	100	0
20004135	13	0	49	2	0	0	67	0	1.73939	30	3.65	11	919	535	356	226	205	0.566	1.65	0	0	438	49	1	0	0	0	0	0	0	0	0	0	0	37.7	1	1	0	0	0	0	1	1	0	0	0	132/77	132	1
20004144	28	0	41	2	0	0	72	0	0.976378	19	4.11	10.3	1730	1141	670	316	104	1.09	2.54	1	0	531	41	1	0	0	0	0	0	0	0	0	0	0	39.1	1	1	0	0	0	1	1	0	0	0	0	138/88	138	1
20004153	11	0	29	1	0	0	51	0	2.52055	21	3.42	10.7	1036	596	342	127	70	1.52	1.46	2	0	113	29	0	0	0	0	0	0	0	0	0	0	0	38.6	1	1	1	0	0	0	0	0	0	0	0	94/77	94	0
20004155	24	0	62	1	0	0	67	1	2.77059	14	6.41	10.7	1108	724	290	396	75	0.809	1.7	0	0	95	62	0	0	0	0	0	0	0	0	0	0	1	37.8	1	1	1	0	0	0	0	0	0	0	1	141/84	141	1
20004158	12	0	67	2	0	0	63	0	5.29032	44	7.11	11	465	361	104	63	104	1.42	0.62	0	1	462	67	1	1	1	0	0	1	0	0	0	0	0	37	0	0	0	0	0	0	0	0	0	0	0	145/74	145	1
20004160	20	0	66	1	0	0	60	0	1.35333	15	3.5	13.3	1201	706	505	272	122	0.924	1.5	0	1	326	66	0	0	0	0	0	0	0	0	0	0	0	36.4	0	1	0	0	0	0	0	0	0	0	0	150/85	150	1
20004162	28	0	36	2	0	0	86	0	1.86239	30	4.1	13.1	621	182	321	98	241	1.17	1.09	0	0	605	36	1	1	1	0	0	0	0	0	0	0	0	38.8	1	1	0	0	0	0	1	0	0	0	0	119/70	119	0
20004165	12	0	64	1	0	0	59	0	1.68824	20	3	11.5	1632	909	631	548	577	0.854	1.7	1	0	434	64	0	0	0	0	0	1	0	0	0	0	0	#NULL!	1	0	0	0	0	0	1	0	0	0	0	165/85	165	1
20004168	28	0	72	2	0	0	67	0	2.03468	17	2.9	11.7	1007	633	367	191	456	0.706	1.73	0	1	519	72	1	0	0	0	0	0	0	0	0	0	0	39	1	0	0	0	0	0	0	0	0	0	0	149/88	149	1
20004170	22	0	27	2	0	0	78	0	2.27473	33	2.7	13.1	555	238	273	127	165	0.625	0.91	0	0	289	27	1	1	0	0	0	0	0	0	0	0	0	38.5	1	1	0	0	0	0	1	0	0	0	0	129/87	129	1
20004178	24	0	63	1	0	0	56	0	1.00613	16	4	11.6	913	512	385	208	185	1.16	1.63	0	0	398	63	0	1	1	0	0	1	1	0	0	0	0	37.4	1	1	0	0	0	0	0	0	0	0	0		#NULL!	#NULL!
20004180	28	0	40	1	0	0	71	0	1.38384	17	4	11.2	597	321	229	70	229	0.752	0.99	0	0	523	40	0	0	0	0	0	0	0	0	0	0	0	39	1	1	0	0	0	0	0	0	0	0	0	130/80	130	1
20004191	13	0	72	1	0	0	49	0	2.12355	19	3.3	12.2	1518	983	499	269	353	1.22	2.59	1	1	318	72	0	0	0	0	0	1	0	0	0	0	0	38.3	1	1	1	0	0	0	1	0	0	0	0	195/75	195	1
20004194	13	0	70	2	0	0	95	0	1.36111	23	6.8	11.8	424	265	158	144	651	0.506	1.44	1	1	450	70	1	0	0	0	0	1	0	0	0	0	0	#NULL!	1	1	0	0	0	0	0	0	0	0	0	124/64	124	1
20004196	21	0	80	1	0	0	61	0	1.27374	20	7.7	11.8	1274	916	267	314	191	0.918	1.79	1	2	234	80	0	1	0	0	0	0	0	1	0	0	0	36.4	0	0	0	0	0	0	1	0	0	0	0	154/87	154	1
20004198	19	0	66	1	0	0	73	0	6.72	14	4.45	11.6	701	483	201	157	82	0.811	1	0	1	432	66	0	0	0	0	0	1	0	0	0	0	0	38.5	1	1	0	0	0	0	0	0	0	0	0	112/72	112	0
20004202	23	0	79	1	0	0	52	0	1.23762	16	4.06	13.1	858	664	226	175	342	1.05	1.01	0	1	69	79	0	0	0	0	0	1	0	1	0	0	0	37.1	0	0	0	0	0	0	0	0	0	1	1	130/80	130	1
20004204	20	1	62	1	0	0	56	0	1.31707	36	4.69	11.2	1120	754	397	123	185	0.647	1.64	0	0	259	62	0	1	0	0	0	0	0	0	0	0	0	38.8	1	0	0	0	0	0	0	0	0	0	1	151/81	151	1
20004207	10	0	69	1	0	0	62	0	0.709091	17	7.05	10.7	1124	849	304	297	103	0.497	1.65	0	1	144	69	0	0	0	0	0	1	0	1	0	0	0	38	1	1	1	0	0	0	0	0	0	0	0	145/85	145	1
20004213	16	0	74	1	0	0	62	0	1.7027	16	5.5	11.9	901	691	182	187	113	0.535	1.48	0	1	330	74	0	1	0	0	0	0	0	0	0	0	0	36.4	0	0	0	0	0	0	1	1	0	0	1	136/61	136	1
20004215	18	0	70	2	0	0	72	0	1.47826	16	4.44	11.8	1126	612	456	152	82	1.67	1.38	0	1	243	70	1	0	0	0	0	0	0	0	0	0	0	36.7	1	0	0	0	0	0	0	0	0	0	0	140/86	140	1
20004216	17	0	75	1	0	0	61	0	2.39103	115	5.05	11.6	1187	814	343	200	150	0.848	1.56	0	1	298	75	0	0	0	0	0	1	0	0	0	0	0	38.9	1	0	0	1	0	0	1	0	0	0	1	135/104	135	1
20004216	17	0	75	1	0	0	61	0	2.39103	115	5.05	11.6	1187	814	343	200	150	0.848	1.56	0	1	610	75	0	1	0	0	0	1	0	0	0	0	0	38.9	1	0	0	0	0	0	0	0	0	0	1	135/104	135	1
20004218	16	0	60	2	0	1	61	0	3.54167	17	4.44	12	925	671	216	229	298	0.451	1.68	0	0	263	60	1	0	0	0	0	1	0	0	1	1	0	#NULL!	1	1	0	0	0	0	0	0	0	0	1	152/94	152	1
20004219	13	0	81	1	0	0	61	0	4.88136	18	3.38	12.3	263	162	89	76	94	1.51	0.59	0	1	210	81	0	0	0	0	0	0	0	1	0	0	0	39	1	0	0	0	0	0	0	0	1	0	0	132/82	132	1
20004224	5	0	43	2	0	0	81	0	1.53614	34	5.39	10.9	1124	739	334	275	103	0.619	1.66	0	0	197	43	1	0	0	0	0	0	0	0	0	0	0	38.5	1	1	0	0	0	0	0	0	0	0	0	135/82	135	1
20004227	5	0	70	1	0	0	68	0	4.18605	15	5.61	11	853	544	291	196	78	0.562	1.29	0	1	166	70	0	0	0	0	0	0	0	0	0	0	0	36.8	0	0	0	0	0	0	1	0	0	0	0	130/80	130	1
20004230	5	0	69	2	0	0	81	0	5.17172	46	4.38	12.3	565	363	193	180	145	2.2	0.99	0	1	354	69	1	0	0	0	0	1	0	1	0	0	0	37.3	1	0	0	0	0	0	0	0	0	0	0	136/75	136	1
20004233	23	0	66	1	0	0	60	0	1.5	15	6.82	10.5	1247	762	428	203	164	1.34	1.8	0	1	294	66	0	0	0	0	0	1	1	0	0	0	0	36.3	1	1	0	0	0	0	0	0	0	0	0	123/78	123	1
20004234	22	0	71	1	0	0	48	0	5.30994	14	3.5	12	1241	728	426	122	262	1.31	1.71	0	1	148	71	0	0	0	0	0	1	1	0	0	0	0	37.2	1	0	0	0	0	0	1	0	0	0	0	137/74	137	1
20004242	6	0	33	1	0	0	35	0	6.86486	14	2.77	10.5	483	300	172	85	48	1.48	0.74	0	0	127	33	0	0	0	0	0	0	0	0	0	0	0	36.2	0	1	0	0	0	0	0	0	0	0	0	112/88	112	0
20004244	18	0	72	1	0	0	51	0	5.62921	37	3.3	11.8	619	399	201	92	153	1.4	0.89	0	1	104	72	0	0	0	0	0	1	0	0	0	0	0	37.5	1	1	1	0	0	0	0	0	0	0	0	152/66	152	1
20004245	18	0	67	1	0	0	54	0	3.56701	19	2.9	10.5	551	380	168	117	229	1.21	0.97	0	1	621	67	0	0	0	0	0	0	0	0	0	0	0	37.4	1	0	0	0	0	0	0	0	0	0	0	136/84	136	1
20004248	18	0	70	2	0	0	118	0	2.25263	15	8.2	10.6	845	427	355	94	135	0.475	0.95	0	1	608	70	1	1	1	0	0	1	1	0	0	0	0	36.4	1	0	0	0	1	0	0	0	0	0	0	169/101	169	1
20004249	9	0	67	2	0	0	90	0	3.19186	18	6.84	10.5	1245	718	508	224	216	0.65	1.72	0	1	156	67	1	0	0	0	0	0	0	0	0	0	0	37.5	1	1	1	0	0	0	0	0	0	0	0	140/80	140	1
20004258	19	0	51	1	0	0	56	0	1.98876	13	5.1	10.8	1214	865	312	286	34	1.33	1.78	0	0	617	51	0	0	0	0	0	0	0	0	0	0	0	37.5	1	1	1	0	0	1	1	1	0	0	0	130/88	130	1
20004260	15	0	43	1	0	0	53	0	6.26	17	3.1	12.5	550	348	194	169	57	1.58	1	0	0	154	43	0	1	1	0	0	0	0	0	0	0	0	36.4	1	1	0	0	0	0	0	0	0	0	0	120/70	120	0
20004274	12	0	76	2	0	0	195	0	4.48421	13	11.5	12.5	637	393	221	53	167	0.474	0.95	0	1	133	76	1	0	0	0	0	1	0	1	0	0	0	36.4	0	0	0	1	0	0	0	0	0	0	0	187/86	187	1
20004276	28	0	69	2	0	0	101	0	1.13376	24	5.22	11.8	1031	845	173	110	323	0.776	1.57	0	1	512	69	1	0	0	0	0	1	0	0	0	0	0	38.4	1	1	0	0	0	0	1	0	0	0	0	110/79	110	0
20004287	12	0	69	1	0	0	59	0	2.12736	16	5.84	10.8	1430	912	483	396	114	1.12	2.12	0	1	283	69	0	0	0	0	0	0	1	0	0	0	0	36.7	0	1	0	0	0	0	0	0	0	0	0	150/62	150	1
20004290	13	0	43	2	0	0	84	0	1.99487	20	5.65	11.3	1085	754	325	298	223	0.891	1.95	0	0	66	43	1	0	0	0	0	0	0	0	0	0	0	36.9	1	0	0	0	0	0	0	1	0	0	0	138/84	138	1
20004310	16	0	64	2	0	0	71	0	2.2766	16	3.9	11.8	1157	759	352	146	115	0.718	1.41	0	0	390	64	1	0	0	0	0	0	1	0	0	0	0	36.8	0	1	1	0	0	0	0	0	0	0	0	119/97	119	0
20004313	14	0	42	2	0	0	118	0	2.03727	19	2.9	11.4	1199	422	623	203	133	1.17	1.61	0	0	183	42	1	0	0	0	0	0	0	0	0	0	0	36.7	0	1	1	0	0	0	0	0	0	0	0	138/92	138	1
20004323	2	0	36	1	0	0	0.09	0	1.25301	21	4.34	11	1371	794	513	344	523	0.828	2.49	0	0	137	36	0	0	0	0	0	0	0	0	0	0	0	36.5	0	0	0	0	1	0	0	0	0	0	0	115/76	115	0
20004324	15	0	52	1	0	0	49	0	1.12121	23	2.26	10.8	1370	827	467	259	185	0.944	1.98	0	0	371	52	0	1	0	0	0	1	0	0	0	0	0	38	1	1	0	1	1	0	1	1	0	0	0	138/79	138	1
20004338	11	0	50	2	0	0	82	0	1.70149	21	4.8	11.5	800	539	268	140	313	0.673	1.34	0	0	70	50	1	1	0	0	0	1	0	0	0	0	0	36.5	0	0	0	0	0	0	0	0	0	0	0	136/72	136	1
20004348	8	0	67	2	0	0	95	0	2.65865	22	5.81	11.4	1055	534	196	158	568	0.512	2.08	0	1	78	67	1	0	0	0	0	0	0	0	0	0	0	38.5	1	1	0	0	0	0	0	1	0	0	0	119/72	119	0
20004350	23	0	69	2	0	0	54	0	1.94767	24	3.74	11.2	769	539	227	520	119	0.752	1.72	0	1	516	69	1	1	0	0	0	1	0	1	0	0	0	#NULL!	0	1	0	0	0	0	0	0	0	0	0	152/81	152	1
20004353	15	0	74	1	0	0	62	0	1.65	22	4.82	11.2	917	669	214	422	310	0.798	1.8	0	1	250	74	0	1	1	0	0	1	0	1	0	0	0	36.4	0	0	0	0	0	0	0	0	0	0	0	177/97	177	1
20004354	14	0	63	1	0	1	48	0	0.894977	18	5.34	11.1	1226	912	302	403	399	1.01	2.19	1	0	102	63	0	1	1	0	0	0	0	0	1	1	0	38.5	1	1	0	0	0	0	0	0	0	0	0	176/88	176	1
20004379	5	0	88	2	0	0	53	0	1.79104	19	3	11.1	1102	857	280	237	418	0.571	2.01	0	2	333	88	1	1	0	0	0	1	1	1	0	0	0	37.2	0	0	0	0	0	0	0	0	0	0	0	146/55	146	1
20004384	14	0	57	1	0	0	52	0	1.475	31	7.7	10.8	1301	972	305	406	143	1.68	2	0	0	530	57	0	0	0	0	0	1	1	0	0	0	0	38.8	1	1	0	0	0	0	1	0	0	0	0	172/71	172	1
20004398	15	0	55	1	0	0	61	0	4.21739	24	6.27	11.1	1413	1016	320	234	99	1.19	0.46	0	0	612	55	0	0	0	0	0	0	0	1	0	0	0	39	1	1	1	0	0	0	0	0	0	0	0	124/71	124	1
20004402	14	0	32	2	0	0	77	0	1.4574	17	4.47	10.7	1293	839	383	436	335	1.59	2.23	0	0	505	32	1	1	0	0	0	0	0	0	0	0	0	36.6	0	0	0	0	0	0	0	0	0	0	0	150/82	150	1
20004405	6	0	37	2	0	0	43	0	1.09167	12	5.46	10.3	817	456	310	170	139	0.808	1.2	0	0	266	37	1	0	0	0	0	1	1	0	0	0	0	38.5	1	0	0	0	0	0	1	0	0	0	0	123/76	123	1
20004423	11	0	48	2	0	0	58	0	1.93717	15	3.54	11.3	1421	873	486	299	164	0.965	1.91	0	0	541	48	1	0	0	0	0	0	1	0	0	0	0	39.4	1	0	0	0	0	0	1	1	1	0	1	130/76	130	1
20004465	12	0	68	1	0	0	41	0	1.06276	30	4.66	11	1626	1289	434	200	144	1.29	2.39	0	2	522	68	0	0	0	0	0	0	1	1	0	0	0	38.6	1	1	1	0	0	0	1	1	0	0	1	132/51	132	1
20004474	13	0	38	2	0	0	69	0	2.74627	20	3.9	11.2	984	527	419	105	118	0.608	1.34	0	0	9	38	1	0	0	0	0	0	0	0	0	0	0	36.9	1	1	0	0	0	1	1	1	0	0	1	120/80	120	0
20004495	14	0	60	1	0	0	43	0	2.05797	38	5.16	11.6	848	618	299	83	134	0.637	1.38	0	0	527	60	0	1	0	0	0	0	0	0	0	0	0	38	1	0	0	0	0	0	0	0	0	0	0	125/68	125	1
20004504	12	0	54	2	0	0	69	0	2.13497	22	5.2	10.7	1236	615	594	208	126	758	1.63	0	0	476	54	1	0	1	0	0	1	1	0	0	0	0	38.5	1	1	0	0	0	0	0	0	0	0	0	142/97	142	1
20004511	12	0	34	2	0	0	62	0	1.7398	20	3.41	11.5	1171	924	192	252	229	0.883	1.96	0	0	532	34	1	1	0	0	0	0	0	0	0	0	0	#NULL!	0	0	0	0	0	0	0	0	0	0	0	133/87	133	1
20004512	12	0	55	1	0	0	50	0	3.09821	26	4.21	11.2	807	459	340	144	111	0.972	1.12	0	0	482	55	0	1	0	0	0	1	0	0	0	0	0	36.3	0	1	0	0	0	0	0	0	0	0	0	160/98	160	1
20004513	10	0	35	1	0	0	49	0	0.860806	12	3.08	11.1	2050	1109	887	368	181	0.661	2.73	0	0	525	35	0	0	0	0	0	0	0	0	0	0	0	38.9	1	1	0	0	0	0	0	0	0	0	1	122/88	122	1
20004516	11	0	31	2	0	0	64	0	3.723	19	3.4	10.3	1698	1005	607	117	79	0.843	2.13	0	0	535	31	1	0	0	0	0	0	0	0	0	0	0	37.5	1	1	0	0	0	0	0	0	0	0	0	132/92	132	1
20004542	10	0	59	1	0	0	58	0	3.28571	22	4.92	10.6	541	383	168	106	107	1.34	0.77	0	0	529	59	0	0	0	0	0	0	0	0	0	0	0	37.5	1	0	0	0	0	0	0	0	0	0	0	140/87	140	1
20004568	8	0	57	2	0	1	51	0	3.22917	16	3.82	11.8	775	336	414	85	204	1.33	0.96	0	0	488	57	1	1	1	0	0	1	0	1	1	1	0	38.4	1	0	0	0	0	0	0	0	0	0	0	160/100	160	1
20004577	8	0	61	1	0	0	51	0	1.96476	59	6.9	11.3	1800	1076	587	339	186	0.792	2.27	0	0	480	61	0	0	0	0	0	0	0	0	0	0	0	38.6	1	1	0	0	0	0	0	0	0	0	0	142/69	142	1
20004585	6	0	43	2	0	0	96	0	0.805797	38	7.11	11.2	2284	1705	579	751	184	0.52	3.45	0	0	501	43	1	1	1	0	0	0	0	0	0	0	0	36.6	0	0	0	0	0	0	0	0	0	0	0	125/97	125	1
20004588	7	0	39	2	0	0	70	0	1.8797	18	5.32	11.3	934	592	317	180	60	0.741	1.33	0	0	528	39	1	0	0	0	0	0	0	0	0	0	0	37.4	1	1	0	0	0	0	0	0	0	0	0	116/68	116	0
20004604	6	0	50	2	0	0	53	0	2.14599	24	4.75	11.1	1031	412	644	81	156	0.946	1.37	0	0	520	50	1	0	0	0	0	1	0	0	0	0	0	37.5	1	0	0	0	0	0	0	0	0	0	0	150/96	150	1
20004608	8	0	51	1	0	0	44	0	1.98788	14	4.4	10.9	1059	641	433	263	184	1.22	1.65	0	0	490	51	0	1	0	0	0	0	0	0	0	0	0	38.8	1	1	1	0	0	0	0	0	0	0	1	112/67	112	0
20004614	9	0	39	1	0	0	42	0	1.09028	20	3.56	11.4	1096	507	520	165	76	1.34	1.44	0	0	485	39	0	1	0	0	0	0	0	0	0	0	0	36.8	0	1	1	0	0	0	1	0	0	0	0	121/79	121	1
20004619	7	0	35	2	0	0	69	0	1.16461	24	5.49	10.5	1610	906	605	396	490	0.786	2.43	0	0	492	35	1	0	0	0	0	0	0	0	0	0	0	36.3	0	1	0	0	0	0	0	0	0	0	0	146/83	146	1
20004636	5	0	27	1	0	0	47	0	1.16667	15	3.02	11.3	1035	720	351	187	204	1.86	1.56	0	0	487	27	0	1	1	0	0	0	0	0	0	0	0	36.2	0	0	0	0	0	0	0	0	0	0	0	124/80	124	1
20004651	7	0	62	1	0	0	50	0	1.02575	19	5.3	11.3	1722	995	712	459	205	0.727	2.33	0	0	509	62	0	1	1	0	0	0	0	0	0	0	0	36.1	1	0	0	0	0	0	0	0	0	0	0	132/96	132	1
20004657	5	0	41	1	0	0	37	0	2.23276	18	3.9	11.3	1816	1292	501	333	226	0.754	2.32	0	0	513	41	0	1	0	0	0	0	0	0	0	0	0	37.8	1	0	0	0	0	0	0	1	0	0	1	122/73	122	1
20004664	6	0	61	2	0	0	40	0	1.50463	20	7.83	10.2	1453	982	442	260	264	0.702	2.16	1	0	542	61	1	0	0	0	0	0	0	0	0	0	0	38	1	1	0	0	0	0	1	1	0	0	0	116/87	116	0
20004667	5	0	50	1	0	0	56	0	1.73418	15	4.29	10.9	1099	563	528	226	155	0.625	1.58	0	0	478	50	0	1	1	0	0	0	0	0	0	0	0	36.1	0	0	0	0	0	0	0	0	0	0	0	155/93	155	1
20004676	4	0	34	2	0	1	80	0	0.778135	16	4.9	11	1866	940	951	243	677	0.846	3.11	1	0	534	34	1	0	1	0	0	0	0	0	0	1	0	#NULL!	0	0	0	0	0	1	0	0	0	0	0	122/72	122	1
[truncated: 874 more columns]
